# Supplementary material for: Bioenergy Generation and Phenol Degradation through Microbial Fuel Cells Energized by Domestic Organic Waste
Source: Molecules. 2023 May 25;28(11):4349. doi: 10.3390/molecules28114349 (PMC10254430; doi:10.3390/molecules28114349)
Supplement: Supplementary file 1 [file molecules-28-04349-s001.zip]

Archive with 1 entries (1 files):
- molecules-2418486-supplementary.pdf
